# Supplementary material for: Functional Modules, Structural Topology, and Optimal Activity in Metabolic Networks
Source: PLoS Comput Biol. 2012 Oct 11;8(10):e1002720. doi: 10.1371/journal.pcbi.1002720 (PMC3469419; doi:10.1371/journal.pcbi.1002720)
Supplement: Dataset S1 — Metabolome data. This file contains the metabolome data set obtained experimentally through CE-MS. The table shows those metabolites whose concentrations were differentially up-regulated and down-regulated during bacterial nitrogen fixation respect to free-living conditions. In addition, we report those metabolites experimentally detected only in one of the physiological states analyzed. (XLSX) [file pcbi.1002720.s001.xlsx]

## Sheet: Sheet1
Additional File 1. Metabolome Data
Candidates			Relative area,n=3										Comparative Analysis
HumanMetabolome Technology DataBase			VL group					Bac group					Bac group vs VL group
Compound name	KEGG ID	HMDB ID	VL1	VL2	VL3	mean	SD	Bac1	Bac2	Bac3	mean	SD	Ratio#	p-value§
Biotin	C00120	HMDB00030	N.D.	N.D.	N.D.	N.D.	N.A.	0.0102555	0.0149574	N.D.	0.0126064	0.00332474	1<	NA
Isobutylamine	C02787	-	N.D.	N.D.	N.D.	N.D.	N.A.	N.D.	N.D.	0.615167	0.615167	N.A.	1<	NA
3-Aminopropane-1,2-diol	C06057	-	N.D.	N.D.	N.D.	N.D.	N.A.	0.0139752	0.01488	0.019161	0.0160054	0.00277002	1<	NA
Cadaverine	C01672	HMDB02322	N.D.	N.D.	N.D.	N.D.	N.A.	0.137075	0.268894	0.418495	0.274821	0.140804	1<	NA
N,N-Dimethylglycine	C01026	HMDB00092	N.D.	N.D.	N.D.	N.D.	N.A.	0.0316484	0.0387662	0.0273699	0.0325948	0.00575681	1<	NA
5-Aminovaleric acid	C00431	HMDB03355	N.D.	N.D.	N.D.	N.D.	N.A.	0.0765569	0.152098	N.D.	0.114327	0.0534156	1<	NA
Trigonelline	C01004	HMDB00875	N.D.	N.D.	N.D.	N.D.	N.A.	N.D.	0.0775626	N.D.	0.0775626	N.A.	1<	NA
Spermidine	C00315	HMDB01257	N.D.	N.D.	N.D.	N.D.	N.A.	0.0968249	0.116314	0.260549	0.157896	0.0894324	1<	NA
N-Methylglutamic acid	C01046	-	N.D.	N.D.	N.D.	N.D.	N.A.	0.0670562	0.0675924	0.0312828	0.0553105	0.0208103	1<	NA
N5-Ethylglutamine	C01047	-	N.D.	N.D.	N.D.	N.D.	N.A.	N.D.	0.0687973	0.0788019	0.0737996	0.00707438	1<	NA
N8-Acetylspermidine	C01029	HMDB02189	N.D.	N.D.	N.D.	N.D.	N.A.	0.0116664	0.0149553	0.0278136	0.0181451	0.00853315	1<	NA
Gly-Leu	C02155	HMDB00759	N.D.	N.D.	N.D.	N.D.	N.A.	0.0245382	0.0229676	0.0282574	0.0252544	0.00271664	1<	NA
N6-Acetyllysine	C02727	HMDB00206	N.D.	N.D.	N.D.	N.D.	N.A.	0.0209627	0.0195789	N.D.	0.0202708	0.000978516	1<	NA
Castanospermine	C02256	-	N.D.	N.D.	N.D.	N.D.	N.A.	N.D.	N.D.	0.193102	0.193102	N.A.	1<	NA
ADMA	C03626	HMDB01539	N.D.	N.D.	N.D.	N.D.	N.A.	0.00954152	0.0326817	0.0124042	0.0182091	0.0126151	1<	NA
SDMA	-	HMDB03334	N.D.	N.D.	N.D.	N.D.	N.A.	0.00437234	0.0105726	N.D.	0.00747248	0.00438425	1<	NA
Inosine	C00294	HMDB00195	N.D.	N.D.	N.D.	N.D.	N.A.	N.D.	0.0153619	0.0218637	0.0186128	0.00459743	1<	NA
Trehalose 6-phosphate	C00689	HMDB01124	0.00217228	0.0027962	0.00243123	0.00246657	0.000313461	0.652193	1.08094	0.646988	0.793375	0.249056	321.651	0.0168006
Gluconic acid	C00257	HMDB00625	0.00261371	0.00294963	N.D.	0.00278167	0.000237532	0.415178	0.736895	N.D.	0.576037	0.227488	207.083	0.0860671
2-Aminoadipic acid	C00956	HMDB00510	0.0160938	0.0220146	0.0189845	0.0190309	0.00296067	1.15597	1.91706	0.478701	1.18391	0.719587	62.2099	0.0516554
Putrescine	C00134	HMDB01414	0.00983575	0.013803	0.0107684	0.0114691	0.00207436	0.489519	0.527953	0.970996	0.662823	0.267577	57.7922	0.0257011
N-Acetylglucosamine 6-phosphate	C00357	HMDB01062	0.00188624	0.00147899	0.00195945	0.0017749	0.000258861	N.D.	N.D.	0.0923338	0.0923338	N.A.	52.0221	NA
Asp	C00049,C00402,C16433	HMDB00191,HMDB06483	0.199255	0.244853	0.207789	0.217299	0.0242409	7.90473	8.76359	4.25605	6.97479	2.39334	32.0976	0.0193483
N6,N6,N6-Trimethyllysine	C03793	HMDB01325	0.00136252	0.00154422	0.00135686	0.0014212	0.000106576	0.0320162	0.0650321	0.0368092	0.0446192	0.0178398	31.3955	0.0260237
Lys	C00047,C00739,C16440	HMDB00182,HMDB03405	0.105367	0.113661	0.106653	0.10856	0.00446406	2.84049	4.01268	2.67596	3.17638	0.728918	29.2591	0.00908179
Ornithine	C00077,C00515,C01602	HMDB00214,HMDB03374	0.0137176	0.0135119	0.0145221	0.0139172	0.00053387	0.309537	0.338414	0.570936	0.406296	0.143312	29.1938	0.0205649
3-Phosphoglyceric acid	C00197	HMDB00807	0.0144334	0.014434	0.023635	0.0175008	0.00531239	0.346676	0.516233	0.578987	0.480632	0.120178	27.4634	0.0104752
Choline	C00114	HMDB00097	0.0152828	0.02079	0.011866	0.0159796	0.00450259	0.101749	0.492831	0.514482	0.369687	0.232294	23.135	0.059693
Piperidine	C01746	-	0.0148147	0.013841	0.0096622	0.0127726	0.00273737	0.0432127	0.0408898	0.708068	0.264057	0.384527	20.6736	0.187768
Ribulose 1,5-diphosphate	C01182	-	0.00245943	0.00123997	0.0025843	0.00209457	0.000742729	0.0378887	0.0353483	N.D.	0.0366185	0.00179634	17.4826	0.00858829
Fructose 1,6-diphosphate	C00354	HMDB01058	0.00515761	0.00283273	0.00585949	0.00461661	0.00158424	0.0709477	0.110309	0.0455513	0.0756026	0.0326287	16.3762	0.0310068
Dihydroxyacetone phosphate	C00111	HMDB01473	0.00293803	0.00270122	0.00461714	0.0034188	0.00104453	N.D.	N.D.	0.0498095	0.0498095	N.A.	14.5693	NA
2-Phosphoglyceric acid	C00631	HMDB03391	0.00404388	0.00453091	0.00626417	0.00494632	0.00116698	0.0696638	N.D.	N.D.	0.0696638	N.A.	14.084	NA
Betaine	C00719	HMDB00043	0.00779645	N.D.	N.D.	0.00779645	N.A.	0.122528	0.120064	0.0777128	0.106768	0.0251928	13.6945	NA
Cyclohexylamine	C00571	-	0.0437794	0.0520951	0.0472134	0.047696	0.00417882	0.116766	0.13645	1.69357	0.648927	0.904737	13.6055	0.183353
ADP-glucose GDP-fucose	C00498 ; C00325	HMDB06557 ; HMDB01095	0.00590309	0.00646394	0.00733248	0.0065665	0.000720193	0.0724379	0.0947023	N.D.	0.0835701	0.0157433	12.7267	0.0470582
ppGpp_divalent	C01228	-	0.00177701	0.00128172	0.00269543	0.00191805	0.000717328	0.0272053	0.0203607	N.D.	0.023783	0.00483982	12.3996	0.0492982
5'-Deoxy-5'-methylthioadenosine	C00170	HMDB01173	0.0148982	0.0174009	0.0107223	0.0143405	0.00337404	0.243319	0.272132	0.0140783	0.17651	0.141405	12.3085	0.0927967
N-Acetylleucine	C02710	HMDB11756	0.00244142	0.00198208	N.D.	0.00221175	0.000324801	0.0170644	0.0368878	N.D.	0.0269761	0.0140172	12.1967	0.121945
Arg	C00062,C00792	HMDB00517,HMDB03416	0.110152	0.129306	0.101914	0.113791	0.0140538	1.33786	1.74169	1.02168	1.36708	0.360894	12.014	0.0131692
3-Hydroxybutyric acid	C01089,C03197	HMDB00011,HMDB00357,HMDB00442	0.0226045	0.0273431	0.0217658	0.0239044	0.00300733	0.0384924	0.0633311	0.746028	0.282617	0.401518	11.8228	0.190754
Uracil	C00106	HMDB00300	0.0116306	0.0129866	0.00995892	0.0115254	0.00151658	0.103159	0.139718	0.158471	0.133783	0.0281299	11.6077	0.0100804
Homoserinelactone	-	-	0.0100743	0.0128727	0.00826789	0.0104049	0.00232014	0.145881	0.168258	0.04762	0.120586	0.0641736	11.5893	0.0484418
Adenine	C00147	HMDB00034	0.00999675	0.0100184	0.00910044	0.0097052	0.00052385	0.0707339	0.0999578	0.161194	0.110629	0.0461645	11.3989	0.0307982
Citric acid	C00158	HMDB00094	0.0198759	0.0164641	0.0179968	0.0181123	0.00170885	0.183085	0.219727	N.D.	0.201406	0.0259094	11.1199	0.0344297
Guanine	C00242	HMDB00132	0.00172625	0.00233847	0.00202808	0.00203094	0.000306122	N.D.	0.0119883	0.0280355	0.0200119	0.0113471	9.85354	0.13306
Glyceric acid	C00258	HMDB00139,HMDB06372	0.00803032	0.00863598	0.00801289	0.0082264	0.000354813	0.0603101	0.0954494	0.0843822	0.0800472	0.0179663	9.73053	0.01012
2-Oxoglutaric acid	C00026	HMDB00208	0.0150393	0.0186935	0.0113814	0.0150381	0.00365608	0.127834	0.139695	N.D.	0.133765	0.00838693	8.89507	0.00434129
Ribose 5-phosphate	C00117	HMDB01548	0.00494027	0.004008	0.00472407	0.00455744	0.000487961	N.D.	N.D.	0.0371328	0.0371328	N.A.	8.14772	NA
N-Acetylmuramic acid	C02713	-	0.0128512	0.0151719	0.0121624	0.0133952	0.00157677	0.101653	0.173127	0.0448996	0.10656	0.0642542	7.95507	0.0633396
GDP-mannose GDP-galactose	C00096 ; C02280	HMDB01163 ; -	0.00549544	0.00420631	0.00551981	0.00507385	0.000751413	0.0333112	0.0417252	N.D.	0.0375182	0.00594958	7.39442	0.0426457
S-Adenosylmethionine	C00019	HMDB01185	0.0266689	0.0275586	0.0207648	0.0249974	0.00369246	0.155096	0.204479	0.18211	0.180561	0.0247281	7.2232	0.002177
Glucose 1-phosphate	C00103	HMDB01586	0.0411111	0.0494539	0.0476402	0.0460684	0.00438788	0.232445	0.437748	0.294367	0.32152	0.105311	6.97919	0.0240056
Cytidine	C00475	HMDB00089	0.00751918	0.00934124	0.00651637	0.00779226	0.0014321	0.0131375	0.05336	0.0900161	0.0521712	0.0384531	6.69526	0.0923915
Hexylamine	C08306	-	0.0199428	0.061218	0.0189441	0.0333683	0.0241237	0.0310559	0.052848	0.553126	0.212343	0.295328	6.36362	0.20188
N-Acetylglucosamine 1-phosphate	C04256	HMDB01367	0.0182194	0.0209887	0.0174589	0.018889	0.00185773	0.0851158	0.149928	N.D.	0.117522	0.0458294	6.22171	0.100917
Adenosine	C00212	HMDB00050	0.0284518	0.044181	0.0272149	0.0332826	0.00945857	0.0619279	0.283743	0.266236	0.203969	0.123322	6.12841	0.0685154
Urocanic acid	C00785	HMDB00301	0.00498198	0.00605029	0.00620812	0.0057468	0.000667037	0.0399027	0.0301214	N.D.	0.0350121	0.00691646	6.09245	0.0530709
2-Amino-2-(hydroxymethyl)-1,3-propanediol	C07182	-	0.0557797	0.0373491	0.019575	0.0375679	0.0181033	0.0422115	0.553902	0.0427592	0.212958	0.295267	5.6686	0.205921
Trp	C00078,C00525,C00806	HMDB00929	0.0417878	0.051149	0.0456549	0.0461972	0.0047041	0.235678	0.341772	0.20714	0.26153	0.0709417	5.66116	0.0153988
Malic acid	C00149,C00497,C00711	HMDB00156,HMDB00744	0.202651	0.203905	0.167565	0.191374	0.0206283	0.933592	1.31178	0.998276	1.08122	0.202277	5.64977	0.00770727
Glycerol 3-phosphate	C00093	HMDB00126	0.0506493	0.0546851	0.0522772	0.0525372	0.00203045	0.140963	0.381118	0.348841	0.290307	0.130339	5.52575	0.0439996
Guanosine	C00387	HMDB00133	0.00668438	0.00840458	0.00674683	0.0072786	0.000975634	N.D.	0.0368987	0.0404195	0.0386591	0.0024896	5.31134	0.00743514
Fumaric acid	C00122	HMDB00134	0.0489792	0.052463	0.040487	0.0473097	0.00616009	0.184553	0.311312	0.205365	0.233743	0.067978	4.9407	0.0203536
Uric acid	C00366	HMDB00289	0.0294378	0.0336317	0.0290353	0.0307016	0.00254549	0.090511	0.187488	0.16271	0.146903	0.0503837	4.78487	0.0287824
Glucose 6-phosphate	C00668,C01172,C00092	HMDB01401	0.474898	0.504799	0.475919	0.485205	0.0169759	1.22657	2.62135	3.04617	2.29803	0.951915	4.7362	0.041104
Trimethylamine N-oxide	C01104	HMDB00925	0.00373574	0.00424659	0.00606984	0.00468406	0.00122701	N.D.	0.0144733	0.0295684	0.0220209	0.0106738	4.70123	0.136517
Adenylosuccinic acid	C03794	HMDB00536	0.00652471	0.00531999	0.00491069	0.00558513	0.000839042	0.0205644	0.0376424	0.019553	0.02592	0.0101645	4.64089	0.0349218
CDP	C00112	HMDB01546	0.0139863	0.0137013	0.0159702	0.0145526	0.00123592	0.0768702	0.0969059	0.0215228	0.0650996	0.0390456	4.4734	0.0761067
Uridine	C00299	HMDB00296	0.0204109	0.0217456	0.0178552	0.0200039	0.00197688	0.0674036	0.102563	0.0971763	0.0890477	0.0189369	4.45152	0.0110454
N-Acetylglucosamine	C00140	HMDB00215	0.0122835	0.0133347	0.0121282	0.0125821	0.000656353	0.0390038	0.0679237	0.061073	0.0560002	0.0151126	4.45077	0.0188037
FAD_divalent	C00016	HMDB01248	0.0257937	0.0250949	0.0262435	0.0257107	0.000578781	0.0771682	0.147129	N.D.	0.112148	0.0494694	4.36194	0.125354
2-Isopropylmalic acid	C02504	HMDB00402	0.00344929	0.00373349	0.00303406	0.00340561	0.000351755	0.00920853	0.0203758	N.D.	0.0147922	0.00789647	4.34347	0.142447
Sedoheptulose 7-phosphate	C05382	HMDB01068	0.143419	0.154002	0.153653	0.150358	0.0060121	0.444034	0.863656	0.588459	0.63205	0.21318	4.20364	0.0294379
Pyridoxamine 5'-phosphate	C00647	HMDB01555	0.0193674	0.0217899	0.0187165	0.0199579	0.00161955	0.0570652	0.081629	0.102884	0.0805261	0.0229294	4.03479	0.0201123
Leu	C00123,C01570,C16439	HMDB00687	0.357659	0.418163	0.340726	0.372183	0.0407101	1.08408	1.91164	1.47925	1.49165	0.413921	4.00785	0.019137
Argininosuccinic acid	C03406	HMDB00052	0.00344356	0.00316121	0.00276557	0.00312345	0.000340569	0.0127084	0.0151962	0.00875353	0.0122194	0.00324907	3.91215	0.018344
CMP	C00055	HMDB00095	0.107471	0.122902	0.108103	0.112825	0.00873264	0.343253	0.491963	0.481149	0.438788	0.0829128	3.88909	0.0106384
Cytosine	C00380	HMDB00630	0.00335113	0.00346499	0.00311702	0.00331105	0.000177413	N.D.	0.0100304	0.014885	0.0124577	0.00343273	3.76247	0.084392
Glu	C00025,C00217,C00302	HMDB00148,HMDB03339	10.7192	12.7516	10.2225	11.2311	1.34	32.6713	53.1572	36.7233	40.8506	10.8487	3.63728	0.0187589
ADP	C00008	HMDB01341	0.209248	0.197639	0.202702	0.203196	0.00582018	0.981208	1.04772	0.167751	0.732225	0.489979	3.60354	0.100604
Glutathione (GSH)	C00051	HMDB00125	0.0232284	0.0432317	0.0252358	0.0305653	0.0110153	N.D.	N.D.	0.106132	0.106132	N.A.	3.47229	NA
GABA	C00334	HMDB00112	0.015745	0.0168978	0.0153086	0.0159838	0.000821077	0.0266018	0.0693997	0.0679911	0.0546642	0.0243129	3.41998	0.0537452
6-Phosphogluconic acid	C00345	HMDB01316	0.00486369	0.00537739	0.00540448	0.00521519	0.000304708	0.0151616	0.0307071	0.00705358	0.0176408	0.0120201	3.38257	0.109062
GDP	C00035	HMDB01201	0.0587032	0.0460262	0.0566165	0.053782	0.00679727	0.196933	0.261467	0.072549	0.176983	0.096026	3.29075	0.0766776
4-Oxovaleric acid	-	HMDB00720	0.0120337	0.0112339	0.0115135	0.0115937	0.000405882	N.D.	0.0379745	N.D.	0.0379745	N.A.	3.27545	NA
Anthranilic acid	C00108	HMDB01123	0.00737905	0.00747742	0.00660567	0.00715405	0.000477449	N.D.	0.0203922	0.0245865	0.0224894	0.00296585	3.14358	0.049628
Ala-Ala	C00993	HMDB03459	0.0405445	0.0542501	0.0465018	0.0470988	0.00687225	0.118625	0.196437	0.125555	0.146872	0.0430636	3.11838	0.0261576
Allantoic acid	C00499	HMDB01209	N.D.	0.00329825	0.00471778	0.00400801	0.00100376	0.0105764	0.0142933	N.D.	0.0124348	0.0026282	3.1025	0.0348907
Ribulose 5-phosphate	C00199,C01101	HMDB00618	0.0163748	0.016462	0.0165175	0.0164514	7.19074e-05	0.0271671	0.0526224	0.0667949	0.0488615	0.0200798	2.97004	0.0540437
Val	C00183,C06417,C16436	HMDB00883	0.671166	0.748714	0.579645	0.666508	0.0846303	1.55684	2.54886	1.81848	1.97472	0.514135	2.96279	0.0188482
Nicotinamide	C00153	HMDB01406	0.0527863	0.0657399	0.0381331	0.0522198	0.0138121	0.174853	0.230941	0.052622	0.152805	0.0911809	2.92619	0.097799
GTP	C00044	HMDB01273	0.0207723	0.011356	0.0276504	0.0199262	0.00818009	0.041083	0.0695947	N.D.	0.0553389	0.0201608	2.77719	0.10964
Ribose 1-phosphate	C00620	HMDB01489	0.00326123	0.00321475	0.00285164	0.0031092	0.000224267	0.00737446	0.00967474	N.D.	0.0085246	0.00162654	2.74173	0.0649553
Fructose 6-phosphate	C00085	HMDB00124	0.151976	0.155024	0.154629	0.153876	0.00165752	0.370328	0.57413	0.272627	0.405695	0.153832	2.6365	0.0524827
UDP-glucuronic acid	C00167	HMDB00935	0.0182059	0.0163587	0.0171654	0.0172433	0.000926074	0.0477468	0.0717229	0.0160335	0.0451677	0.0279341	2.61943	0.111337
Ophthalmic acid	-	HMDB05765	0.0318119	0.0428868	0.0397233	0.0381407	0.00570455	0.112108	0.129176	0.0535902	0.0982911	0.0396417	2.57707	0.0584584
XMP	C00655	HMDB01554	0.00567674	0.00604852	0.00524617	0.00565715	0.000401534	0.0124716	0.0163308	N.D.	0.0144012	0.00272888	2.54567	0.0726274
Acetyl CoA_divalent	C00024	HMDB01206	0.0275988	0.023929	0.03206	0.0278626	0.0040719	0.0636038	0.0751038	N.D.	0.0693538	0.00813172	2.48914	0.024942
Urea	C00086	HMDB00294	0.781532	0.770893	0.808078	0.786835	0.0191514	1.65416	1.45284	2.69996	1.93565	0.669518	2.46005	0.0430876
Phosphoenolpyruvic acid	C00074	HMDB00263	0.0209705	0.0265885	0.0355616	0.0277069	0.00735956	0.0607916	0.0744246	N.D.	0.0676081	0.00964	2.44012	0.0203903
AMP	C00020	HMDB00045	0.677674	0.693459	0.660718	0.677284	0.0163741	1.29712	1.97718	1.65152	1.64194	0.340132	2.4243	0.0196261
Thr	C00188,C00820	HMDB00167	0.183525	0.217314	0.184463	0.195101	0.0192426	0.403563	0.57696	0.438221	0.472915	0.0917571	2.42395	0.0150289
Ile	C00407,C06418,C16434	HMDB00172	0.255509	0.30691	0.243839	0.268753	0.0335561	0.588775	0.77287	0.579024	0.646889	0.109211	2.40701	0.00878981
β-Ala	C00099	HMDB00056	0.0673804	0.0917954	0.068635	0.0759369	0.0137481	0.111331	0.273924	0.16196	0.182405	0.083202	2.40206	0.0776457
UDP	C00015	HMDB00295	0.0608992	0.0586284	0.0590404	0.0595227	0.00120975	0.108928	0.147438	0.169996	0.142121	0.030879	2.38767	0.0207548
Phe	C00079,C02057,C02265	HMDB00159	0.380723	0.445487	0.357608	0.394606	0.0455549	0.66668	1.10213	0.943082	0.903963	0.220343	2.2908	0.0252552
5-Oxoproline	C01879	HMDB00267	0.01726	0.0256073	0.0257549	0.0228741	0.00486252	0.0340142	0.0556335	0.0627001	0.0507826	0.0149455	2.2201	0.0361569
Pro	C00148,C00763,C16435	HMDB00162,HMDB03411	0.69471	0.88676	0.702203	0.761224	0.108781	1.23088	1.77606	1.9804	1.66244	0.387462	2.18391	0.0275493
Pterin	C00715	HMDB00802	0.0357474	0.0373839	0.0341432	0.0357582	0.00162039	0.0658303	0.0785566	0.0785599	0.0743156	0.00734846	2.07828	0.00490584
Met	C00073,C00855,C01733	HMDB00696	0.075162	0.101228	0.0731809	0.0831904	0.0156527	0.140262	0.178891	0.194151	0.171101	0.0277759	2.05674	0.00685188
GMP	C00144	HMDB01397	0.1297	0.133668	0.123854	0.129074	0.00493653	0.165983	0.358373	0.263966	0.262774	0.0962007	2.03584	0.0649463
Thymidine	C00214	HMDB00273	0.0138994	0.0171161	0.0130731	0.0146962	0.00213604	0.0312602	0.0307539	0.0219847	0.0279996	0.00521524	1.90523	0.0166206
N-Acetylglutamic acid	C00624	HMDB01138	0.0759395	0.0898448	0.0759773	0.0805872	0.00801736	0.154741	0.19191	0.102675	0.149776	0.0448242	1.85855	0.0612504
Homoserine	C00263	HMDB00719	0.02265	0.0242866	0.0211393	0.0226919	0.00157407	0.0453988	0.0630139	0.0132916	0.0405681	0.0252107	1.78778	0.175169
Hypoxanthine	C00262	HMDB00157	0.0437615	0.0552089	0.0475908	0.0488537	0.00582725	0.0500163	0.118257	0.0872731	0.085182	0.0341681	1.74361	0.104536
Gly	C00037	HMDB00123	0.372828	0.342541	0.299378	0.338249	0.0369126	0.49007	0.724901	0.520089	0.578353	0.127799	1.70984	0.0351841
Ser	C00065,C00716,C00740	HMDB00187,HMDB03406	0.0442803	0.0573543	0.0690383	0.056891	0.0123855	0.0908181	0.105229	0.0944534	0.0968335	0.00749452	1.70209	0.00605051
ATP	C00002	HMDB00538	0.18022	0.140358	0.207655	0.176078	0.033839	0.264029	0.318451	N.D.	0.29124	0.0384827	1.65404	0.0466427
Triethanolamine	C06771	-	0.180126	0.201558	0.182902	0.188195	0.0116553	0.259909	0.270038	0.399677	0.309875	0.0779358	1.64656	0.0543504
dTDP	C00363	HMDB01274	0.00535918	0.00489101	0.00501867	0.00508962	0.000242016	0.00529586	0.00599955	0.0125864	0.00796059	0.00402146	1.56408	0.173303
γ-Butyrobetaine	C01181	HMDB01161	0.0121523	0.00949946	0.0110306	0.0108941	0.00133169	0.0147311	0.0171391	0.0189996	0.0169566	0.00214008	1.55649	0.00786185
UMP	C00105	HMDB00288	0.32692	0.363529	0.300362	0.330271	0.0317165	0.390961	0.652139	0.486855	0.509985	0.132117	1.54414	0.0671947
Benzoic acid	C00180	HMDB01870	0.232705	0.198948	0.184279	0.20531	0.0248321	0.337918	0.260335	N.D.	0.299127	0.0548598	1.45695	0.109674
Citrulline	C00327	HMDB00904	0.116559	0.142207	0.118505	0.125757	0.0142794	0.14396	0.230459	0.167386	0.180602	0.0447379	1.43612	0.0876554
NADP+	C00006	HMDB00217	0.0856523	0.084122	0.0852755	0.0850166	0.000797332	0.141513	0.17404	0.0477384	0.121097	0.0655791	1.42439	0.22416
dAMP	C00360	HMDB00905	0.00815983	0.0100106	0.00818483	0.00878508	0.0010614	0.00815394	0.0167987	N.D.	0.0124763	0.00611279	1.42017	0.2726
Valeric acid	C00803	HMDB00892	0.0218793	0.0181957	0.0218884	0.0206545	0.00212937	0.0288024	N.D.	N.D.	0.0288024	N.A.	1.39449	NA
CTP	C00063	HMDB00082	0.0137938	0.00975383	0.017201	0.0135829	0.00372808	0.0147948	0.0228888	N.D.	0.0188418	0.00572337	1.38717	0.190993
Tyramine	C00483	HMDB00306	0.0151546	0.0104519	0.0119726	0.0125264	0.00239976	0.0124224	0.0139613	0.0252723	0.0172186	0.00701698	1.37459	0.18524
Lactic acid	C00186,C00256,C01432	HMDB00190,HMDB01311	1.12127	1.12639	1.22099	1.15622	0.056152	1.74685	1.93692	1.08309	1.58895	0.448277	1.37427	0.105694
2-Hydroxyvaleric acid	-	HMDB01863	0.0278083	0.0271573	0.0285835	0.0278497	0.000713987	0.0383166	0.0350464	N.D.	0.0366815	0.0023124	1.31713	0.0387704
NAD+	C00003	HMDB00902	0.259184	0.256153	0.236696	0.250678	0.0122028	0.321167	0.425681	0.235896	0.327582	0.0950548	1.30678	0.148919
Diethanolamine	C06772	HMDB04437	0.0742049	0.0586675	0.051235	0.0613692	0.0117209	0.0870995	0.0479231	0.100847	0.0786233	0.0274613	1.28115	0.199095
UDP-glucose	C00029	HMDB00286	0.102817	0.0839821	0.0799622	0.0889203	0.0122012	0.128125	0.165354	0.0379523	0.110477	0.0655084	1.24243	0.296951
Ala	C00041,C00133,C01401	HMDB00161,HMDB01310	1.58765	1.82573	1.45006	1.62115	0.190065	1.28915	2.87028	1.87566	2.01169	0.799298	1.24091	0.241587
dADP	C00206	HMDB01508	0.00788393	0.00775088	0.00666256	0.00743245	0.000670062	N.D.	0.00893517	N.D.	0.00893517	N.A.	1.20218	NA
UDP-N-acetylglucosamine	C00043	HMDB00290	0.0689025	0.0728965	0.0673605	0.0697198	0.00285705	0.0720023	0.0852539	N.D.	0.0786281	0.00937035	1.12777	0.196431
2,6-Diaminopimelic acid	C00666	HMDB01370	0.0376913	0.0388997	0.0334922	0.0366944	0.00283826	0.0410673	0.049881	0.0323316	0.0410933	0.00877475	1.11988	0.249889
Butyric acid	C00246	HMDB00039	0.0126587	0.0144037	0.0125954	0.0132193	0.00102626	N.D.	0.0144668	N.D.	0.0144668	N.A.	1.09437	NA
5-Aminoimidazole-4-carboxamide ribotide	C04677	HMDB01517	0.0149762	0.0145039	0.012607	0.014029	0.00125398	0.0142063	0.0159082	N.D.	0.0150573	0.00120342	1.0733	0.318719
His	C00135,C00768,C06419	HMDB00177	0.0248264	0.0281092	0.0249535	0.025963	0.0018597	N.D.	0.0221693	0.030476	0.0263227	0.00587369	1.01385	0.5
Suberic acid	C08278	HMDB00893	0.00559229	0.00719352	0.017006	0.00993061	0.00617958	N.D.	0.00867104	N.D.	0.00867104	N.A.	0.873163	NA
2-Aminobutyric acid	C02261,C02356	HMDB00452	0.0678753	0.0890044	0.0747884	0.0772227	0.0107728	0.0530606	0.0828639	0.047862	0.0612622	0.0188874	0.793318	0.855943
Azelaic acid	C08261	HMDB00784	0.00944472	0.0121983	0.0295396	0.0170609	0.0108942	0.00881879	0.0179232	N.D.	0.013371	0.00643777	0.783722	0.664776
Lauric acid	C02679	HMDB00638	0.0593969	0.0499987	0.109682	0.0730259	0.0320911	0.0440175	0.0678515	N.D.	0.0559345	0.0168532	0.765954	0.749998
Pelargonic acid	C01601	HMDB00847	0.079819	0.0733693	0.0936364	0.0822749	0.0103544	0.0564586	0.0604105	N.D.	0.0584346	0.00279446	0.710235	0.975751
dTMP	C00364	HMDB01227	0.0243871	0.0261386	0.0218402	0.024122	0.00216144	0.0167205	0.0172289	N.D.	0.0169747	0.000359455	0.703703	0.986926
N-Acetylornithine	C00437	HMDB03357	0.0278198	0.0283908	0.0323571	0.0295226	0.00247135	0.0203294	N.D.	N.D.	0.0203294	N.A.	0.688604	NA
Adipic acid	C06104	HMDB00448	0.00559679	0.0081736	0.0160226	0.00993101	0.00543056	N.D.	0.00658818	N.D.	0.00658818	N.A.	0.663395	NA
Isobutyryl CoA_divalent	C00630	HMDB01243	0.00417451	0.0037648	0.00437601	0.0041051	0.000311456	0.00270524	N.D.	N.D.	0.00270524	N.A.	0.658995	NA
UTP	C00075	HMDB00285	0.046593	0.0373318	0.058056	0.0473269	0.0103816	0.0256387	0.0320278	N.D.	0.0288332	0.00451777	0.609235	0.960035
Succinic acid	C00042	HMDB00254	0.92072	0.984595	0.756698	0.887338	0.117559	0.404816	0.882779	0.321452	0.536349	0.302899	0.604447	0.914604
3-Ureidopropionic acid	C02642	HMDB00026	0.0299693	0.0341431	0.0307191	0.0316105	0.00222512	0.0136256	0.0203607	N.D.	0.0169931	0.00476248	0.537579	0.954415
Asn	C00152,C01905,C16438	HMDB00168	0.0410037	0.0454942	0.040383	0.0422936	0.00278911	0.0211262	0.0232236	N.D.	0.0221749	0.00148309	0.524308	0.999167
S-Adenosylhomocysteine	C00021	HMDB00939	0.0162667	0.0207773	0.0164724	0.0178388	0.00254689	0.00831563	0.0118528	0.00756353	0.00924398	0.00229036	0.518195	0.990445
dCMP	C00239	HMDB01202	0.0127882	0.0144069	0.0124308	0.0132086	0.00105298	0.00438647	0.00895781	N.D.	0.00667214	0.00323243	0.505135	0.897106
Tyr	C00082,C01536,C06420	HMDB00158	0.0500702	0.0601358	0.0480892	0.0527651	0.00645965	0.0287676	N.D.	0.0150464	0.021907	0.00970234	0.41518	0.956346
Gln	C00064,C00303,C00819	HMDB00641,HMDB03423	0.560015	0.810663	0.85458	0.741753	0.158914	0.196755	0.295973	0.137515	0.210081	0.0800649	0.283223	0.992883
CMP-N-acetylneuraminate	C00128	HMDB01176	0.0361077	0.0386803	0.0336965	0.0361615	0.00249233	0.00640394	N.D.	N.D.	0.00640394	N.A.	0.177093	NA
Glutathione (GSSG)_divalent	C00127	HMDB03337	2.50232	2.90374	2.36785	2.5913	0.278806	0.39917	0.286726	0.0185357	0.234811	0.195556	0.0906148	0.999809
Glyoxylic acid	C00048	HMDB00119	0.00250898	0.00305714	0.0025497	0.00270527	0.000305404	N.D.	N.D.	N.D.	N.D.	N.A.	<1	NA
Propionic acid	C00163	HMDB00237	0.0171451	0.0163795	0.0167293	0.0167513	0.00038325	N.D.	N.D.	N.D.	N.D.	N.A.	<1	NA
Glycolic acid	C00160	HMDB00115	0.0396663	0.0378996	0.045146	0.040904	0.00377846	N.D.	N.D.	N.D.	N.D.	N.A.	<1	NA
3-Hydroxypropionic acid	C01013	HMDB00700	0.0071711	0.0064368	0.0065032	0.0067037	0.000406139	N.D.	N.D.	N.D.	N.D.	N.A.	<1	NA
2-Hydroxybutyric acid	C05984	HMDB00008	0.00180967	0.00241315	0.00203913	0.00208731	0.000304612	N.D.	N.D.	N.D.	N.D.	N.A.	<1	NA
2-Hydroxyisobutyric acid	-	HMDB00729	0.00585692	0.00512481	0.00623796	0.0057399	0.000565727	N.D.	N.D.	N.D.	N.D.	N.A.	<1	NA
Methyl sulfate	C02704	-	0.00514522	0.00583247	0.00603142	0.0056697	0.000464983	N.D.	N.D.	N.D.	N.D.	N.A.	<1	NA
2-Furoic acid	C01546	HMDB00617	0.0022207	0.00189962	0.0018651	0.00199514	0.000196101	N.D.	N.D.	N.D.	N.D.	N.A.	<1	NA
Hexanoic acid	C01585	HMDB00535	0.0210583	0.0231806	0.0225332	0.0222574	0.00108768	N.D.	N.D.	N.D.	N.D.	N.A.	<1	NA
Citraconic acid	C02226	HMDB00634	0.00959337	0.0109239	0.01471	0.0117424	0.00265473	N.D.	N.D.	N.D.	N.D.	N.A.	<1	NA
5-Oxohexanoic acid	C02129	-	0.0178906	0.0146814	0.0178301	0.0168007	0.00183562	N.D.	N.D.	N.D.	N.D.	N.A.	<1	NA
Heptanoic acid	-	HMDB00666	0.0154728	0.0151688	0.0182746	0.0163054	0.00171213	N.D.	N.D.	N.D.	N.D.	N.A.	<1	NA
Glutaric acid	C00489	HMDB00661	0.00511481	0.00545567	0.00766587	0.00607879	0.00138498	N.D.	N.D.	N.D.	N.D.	N.A.	<1	NA
2-Hydroxy-4-methylvaleric acid	C03264	HMDB00624	0.00306528	0.00282856	0.00436028	0.00341804	0.000824542	N.D.	N.D.	N.D.	N.D.	N.A.	<1	NA
o-Hydroxybenzoic acid	C00805	HMDB01895	0.00169593	0.0014769	0.00215341	0.00177541	0.000345184	N.D.	N.D.	N.D.	N.D.	N.A.	<1	NA
6-Hydroxynicotinic acid	C01020	HMDB02658	0.00166327	0.00155519	0.00193324	0.00171723	0.000194719	N.D.	N.D.	N.D.	N.D.	N.A.	<1	NA
Octanoic acid	C06423	HMDB00482	0.0265752	0.0277094	0.0321941	0.0288263	0.0029713	N.D.	N.D.	N.D.	N.D.	N.A.	<1	NA
Citramalic acid	C02612,C02614	HMDB00426	0.0718641	0.073935	0.059117	0.0683054	0.00802447	N.D.	N.D.	N.D.	N.D.	N.A.	<1	NA
3-Phenylpropionic acid	C05629	HMDB00764	0.0348127	0.0336776	0.0389898	0.0358267	0.00279753	N.D.	N.D.	N.D.	N.D.	N.A.	<1	NA
Orotic acid	C00295	HMDB00226	0.00584116	0.00670504	0.00523674	0.00592765	0.000737963	N.D.	N.D.	N.D.	N.D.	N.A.	<1	NA
Dihydroorotic acid	C00337	HMDB00528	0.0171361	0.020684	0.0136931	0.0171711	0.00349556	N.D.	N.D.	N.D.	N.D.	N.A.	<1	NA
Pimelic acid	C02656	HMDB00857	0.00271506	0.0030133	0.0065703	0.00409955	0.00214492	N.D.	N.D.	N.D.	N.D.	N.A.	<1	NA
8-Hydroxyoctanoic acid	-	-	0.00447631	0.00455388	0.0052965	0.00477556	0.000452809	N.D.	N.D.	N.D.	N.D.	N.A.	<1	NA
Phthalic acid	C01606	HMDB02107	0.00276461	0.00577193	0.00828233	0.00560629	0.00276259	N.D.	N.D.	N.D.	N.D.	N.A.	<1	NA
Decanoic acid	C01571	HMDB00511	0.0411313	0.0319585	0.0774828	0.0501909	0.0240763	N.D.	N.D.	N.D.	N.D.	N.A.	<1	NA
N-Carbamoylaspartic acid	C00438	HMDB00828	0.0160336	0.0158389	0.0122903	0.014721	0.00210722	N.D.	N.D.	N.D.	N.D.	N.A.	<1	NA
Homocysteic acid	C16511	HMDB02205	0.00340312	0.00383578	0.00324898	0.00349596	0.000304216	N.D.	N.D.	N.D.	N.D.	N.A.	<1	NA
Undecanoic acid	-	HMDB00947	0.0148737	0.0136627	0.0214586	0.016665	0.00419529	N.D.	N.D.	N.D.	N.D.	N.A.	<1	NA
10-Hydroxydecanoic acid	C02774	-	0.00451347	0.00324501	0.00722345	0.00499398	0.00203228	N.D.	N.D.	N.D.	N.D.	N.A.	<1	NA
Quinic acid	C00296	HMDB03072	0.0127713	0.0126356	0.0108656	0.0120908	0.00106326	N.D.	N.D.	N.D.	N.D.	N.A.	<1	NA
trans-Ferlic acid	C01494	HMDB00954	0.0010349	0.00118465	0.00159147	0.00127034	0.000288007	N.D.	N.D.	N.D.	N.D.	N.A.	<1	NA
Sebacic acid	C08277	HMDB00792	0.00440761	0.00382638	0.0151126	0.00778221	0.00635498	N.D.	N.D.	N.D.	N.D.	N.A.	<1	NA
Pantothenic acid	C00864	HMDB00210	0.00139075	0.00165539	0.00160824	0.00155146	0.000141159	N.D.	N.D.	N.D.	N.D.	N.A.	<1	NA
Dodecanedioic acid	C02678	HMDB00623	0.00279727	0.00168357	0.0036264	0.00270241	0.000974885	N.D.	N.D.	N.D.	N.D.	N.A.	<1	NA
2-Deoxyglucose 6-phosphate	C06369	-	0.00337497	0.00349551	0.00342616	0.00343221	6.0502e-05	N.D.	N.D.	N.D.	N.D.	N.A.	<1	NA
Shikimate 3-phosphate	C03175	-	0.00163399	0.00163555	0.00177598	0.00168184	8.15311e-05	N.D.	N.D.	N.D.	N.D.	N.A.	<1	NA
Glucosamine 6-phosphate	C00352	HMDB01254	0.00549431	0.00478246	0.00481109	0.00502929	0.00040298	N.D.	N.D.	N.D.	N.D.	N.A.	<1	NA
3'-AMP	C01367	HMDB03540	N.D.	N.D.	0.00171832	0.00171832	N.A.	N.D.	N.D.	N.D.	N.D.	N.A.	<1	NA
IMP	C00130	HMDB00175	0.0400987	0.0432603	0.0368302	0.040063	0.0032152	N.D.	N.D.	N.D.	N.D.	N.A.	<1	NA
NADPH_divalent	C00005	HMDB00221	0.00164638	0.0010594	0.00269333	0.0017997	0.000827683	N.D.	N.D.	N.D.	N.D.	N.A.	<1	NA
CoA_divalent	C00010	HMDB01423	0.00186372	0.00340158	0.00259478	0.00262003	0.000769239	N.D.	N.D.	N.D.	N.D.	N.A.	<1	NA
dCDP	C00705	HMDB01245	0.00214975	0.00235052	0.00231276	0.00227101	0.000106697	N.D.	N.D.	N.D.	N.D.	N.A.	<1	NA
dCTP	C00458	HMDB00998	0.00255853	0.00203427	0.00331608	0.00263629	0.000644433	N.D.	N.D.	N.D.	N.D.	N.A.	<1	NA
dTTP	C00459	HMDB01342	0.00456302	0.00374288	0.00483625	0.00438072	0.000569024	N.D.	N.D.	N.D.	N.D.	N.A.	<1	NA
dATP	C00131	HMDB01532	0.00414072	0.00323145	0.00414641	0.00383953	0.00052662	N.D.	N.D.	N.D.	N.D.	N.A.	<1	NA
dGTP	C00286	HMDB01440	0.00184683	0.00120762	0.00214292	0.00173246	0.000478026	N.D.	N.D.	N.D.	N.D.	N.A.	<1	NA
ADP-ribose	C00301	HMDB01178	0.00337046	0.00307801	0.00316616	0.00320488	0.000150019	N.D.	N.D.	N.D.	N.D.	N.A.	<1	NA
dTDP-glucose	C00842	HMDB01328	0.00338961	0.0036312	0.00390842	0.00364308	0.000259611	N.D.	N.D.	N.D.	N.D.	N.A.	<1	NA
NADH	C00004	HMDB01487	0.0036351	0.0036239	0.00512351	0.0041275	0.000862588	N.D.	N.D.	N.D.	N.D.	N.A.	<1	NA
1-Methyl-2-pyrrolidone	C11118	-	N.D.	0.0230177	N.D.	0.0230177	N.A.	N.D.	N.D.	N.D.	N.D.	N.A.	<1	NA
3-Aminoisobutyric acid	C05145	HMDB03911	0.0154021	0.0223721	0.0182527	0.0186757	0.00350422	N.D.	N.D.	N.D.	N.D.	N.A.	<1	NA
2-Methylserine	C02115	-	0.00513403	0.00589523	0.00472451	0.00525126	0.000594101	N.D.	N.D.	N.D.	N.D.	N.A.	<1	NA
Nicotinic acid	C00253	HMDB01488	0.00260876	0.00248087	0.00313143	0.00274035	0.000344665	N.D.	N.D.	N.D.	N.D.	N.A.	<1	NA
Histidinol	C00860	HMDB03431	0.012522	0.0172838	0.0114829	0.0137629	0.00309316	N.D.	N.D.	N.D.	N.D.	N.A.	<1	NA
Stachydrine	C10172	HMDB04827	0.00134463	0.00298401	0.0038257	0.00271811	0.00126173	N.D.	N.D.	N.D.	N.D.	N.A.	<1	NA
Carnitine	C00318,C00487,C15025	HMDB00062	0.00625803	0.00448076	0.00443355	0.00505745	0.00104001	N.D.	N.D.	N.D.	N.D.	N.A.	<1	NA
Pyridine-2-carboxylic acid butyl ester	-	-	0.0142274	0.0254954	0.0196845	0.0198024	0.00563491	N.D.	N.D.	N.D.	N.D.	N.A.	<1	NA
S-Lactoylglutathione	C03451	HMDB01066	0.0347278	0.0408616	0.0240633	0.0332176	0.00850036	N.D.	N.D.	N.D.	N.D.	N.A.	<1	NA
Cysteine glutathione disulphide	-	HMDB00656	0.0030023	0.00292705	0.0033158	0.00308172	0.000206183	N.D.	N.D.	N.D.	N.D.	N.A.	<1	NA
In blue those metabolites detected only in free-living conditions.
In red the metabolites detected only during bacterial nitrogen fixation.
§ p-value in Welch t-test.
# In ratio calculation is Bacteroid conditions as numerator and the free living condition was denominator.
In Glu where peak intensity was saturated, Relative area was calculated using 13C data.
They were sorted by the ratio (Bac/VL) in descending order.
N.D. ; not detected. N.A. is not available.
